# Supplementary material for: A Shortcut from Genome to Drug: The Employment of Bioinformatic Tools to Find New Targets for Gastric Cancer Treatment
Source: Pharmaceutics. 2023 Sep 12;15(9):2303. doi: 10.3390/pharmaceutics15092303 (PMC10535099; doi:10.3390/pharmaceutics15092303)
Supplement: Supplementary file 1 [file pharmaceutics-15-02303-s001.zip]

Archive with 1 entries (1 files):
- pharmaceutics-2574198-supplementary.pdf
